# Supplementary material for: TNFα-Signaling Modulates the Kinase Activity of Human Effector Treg and Regulates IL-17A Expression
Source: Front Immunol. 2020 Jan 21;10:3047. doi: 10.3389/fimmu.2019.03047 (PMC6986271; doi:10.3389/fimmu.2019.03047)
Supplement: Table S1 — Kinome Log 2-transformed dataset. [file Table_1.XLSX]

## Sheet: Table S1
Donor_ID	D80735	D80735	D80735	D202476	D202476	D202476	D208761	D208761	D208761	D224787	D224787	D224787	D001	D002
Cell_type	Memory_Treg	Memory_Treg	Memory_Treg	Memory_Treg	Memory_Treg	Memory_Treg	Memory_Treg	Memory_Treg	Memory_Treg	Memory_Treg	Memory_Treg	Memory_Treg	Positive_Control	Negative Control
Condition	Untreated	rhTNFa	Anti-TNF	Untreated	rhTNFa	Anti-TNF	Untreated	rhTNFa	Anti-TNF	Untreated	rhTNFa	Anti-TNF	Full_activated_cell_line	No_sample
41_654_666	9.4334	9.99979	10.8853	11.1025	10.7287	11.0567	10.2735	9.97477	11.0376	10.7006	10.6758	10.8827	12.3585	5.66873
ADA2A_421_431	0	0	0	0	0	0	0	0	2.0757	0	0	0	7.55443	0
AKT1_309_321_C310S	5.43278	7.88144	7.80978	7.29318	6.58153	8.52384	7.65378	8.09062	8.27176	8.25176	7.84624	7.94192	9.02829	0
AKT1_320_332	0	7.71723	7.07873	0	0	7.01796	7.24353	0	6.96043	5.45451	0	6.29022	8.45496	0
AMPE_5_17	7.78861	7.99094	7.73763	6.32556	7.8734	7.99953	7.87425	7.83828	7.61005	7.44044	7.76465	7.27604	7.36288	8.06531
ANXA2_17_29	0	0	6.80619	7.90093	4.54743	6.05712	0	0	6.01817	2.74648	2.85223	10.3192	9.13894	0
ARAF_297_307	8.21576	9.70045	9.34597	9.29038	8.86045	9.64911	8.64179	8.86993	9.14433	9.3875	8.66851	9.30874	9.98553	8.66383
B3AT_39_51	0	0	0	0	0	0	0	0	0	0	0	0	5.53209	0
BTLA_252_262	7.94458	8.6447	9.70656	10.0841	9.40801	9.96961	8.69982	7.9768	9.40698	9.37913	9.07351	9.46195	10.7559	0
BTLA_277_287	3.53298	7.52545	9.44006	9.83841	9.30567	9.60114	7.92563	7.15062	9.81031	9.16323	9.15135	9.36301	11.9099	0
C1R_199_211	0	6.56338	0	5.77332	0	6.79009	0	7.98543	4.76315	7.13117	7.46941	7.97651	0	6.52673
CALM_95_107	0	0	6.01964	4.70526	0	7.06107	0	0	6.6945	5.6872	5.01092	6.86258	8.4792	0
CBL_693_705	0	0	5.37382	8.01501	5.15413	8.02457	0	0	6.87064	7.42344	6.47007	6.29578	10.5513	0
CD28_185_197	7.04829	8.14677	7.72266	7.71364	7.70969	8.07762	7.43735	6.07247	7.83382	7.43987	7.08872	7.52589	8.30136	5.69661
CD28_203_215	8.82367	8.97685	9.24799	9.40218	9.28757	9.44453	9.30541	8.85985	9.29148	8.9799	8.94876	9.24891	9.80666	8.73622
CD3E_182_194	8.31387	8.80393	10.4255	11.3206	10.6029	10.8047	9.63443	9.51584	10.9216	10.3245	10.2486	10.6198	12.2233	0
CD3E_193_205	8.93962	8.91245	10.1123	10.5934	9.97918	10.3411	9.42181	8.90528	10.2153	9.71985	9.35803	10.0314	10.8772	6.03905
CD3Z1_77_89	6.85215	8.38093	9.11853	9.62618	9.14589	9.56452	9.03719	8.1434	8.78021	8.80342	8.75589	9.36731	10.0849	0
CD3Z2_105_117	6.57687	8.07061	9.99708	10.6588	9.9652	10.2049	9.21567	8.78291	10.3306	9.86939	9.97775	10.2574	11.9328	0
CD3Z2_117_129	0	0	8.09429	9.07177	6.92451	8.23619	0	0	8.54097	7.46112	7.50282	7.85992	10.3131	0
CD3Z3_135_147	4.93093	7.34168	8.67442	9.48201	8.5369	9.08982	7.47545	7.1905	9.37756	8.17982	8.08109	8.97838	10.5106	0
CD3Z3_146_158	0	0	0	0	0	0	0	0	0	0	0	0	6.74991	0
CD3Z_116_128	0	0	6.51872	5.58504	0	6.12993	0	0	5.45004	4.97871	5.20357	6.45451	9.78383	0
CD3Z_146_158	0	0	0	7.20942	0	5.80667	0	0	0	0	0	0	8.55731	0
CD79A_181_193_E181K	11.7803	12.1122	12.9966	13.5663	13.0008	13.2216	12.4647	12.1442	13.3137	13.0223	12.9883	13.2387	15.7683	7.86586
CDK1_9_21	10.1939	10.5985	12.0345	12.4391	11.8138	12.061	11.372	10.8145	12.3356	11.5337	11.4999	11.8535	13.3488	0
CDK2_8_20	10.2718	10.7652	12.317	12.4968	11.9633	12.0645	11.5775	10.7479	12.4123	11.6772	11.7049	11.9613	13.6713	0
CDK4_11_23	0	3.77399	9.29481	9.46794	8.88502	9.0176	8.30188	7.39898	9.37852	8.50425	8.46229	8.96922	11.0862	0
CDK7_157_169	8.88019	8.34151	9.27172	8.79732	8.7201	8.76235	8.55953	7.08698	8.58822	8.29657	8.05558	8.00644	9.46001	8.58914
CRK_214_226	0	0	0	0	0	0	0	0	0	0	0	0	8.94905	0
CTNB1_79_91	0	6.09045	8.24536	8.62136	7.29161	8.00467	6.44494	4.33099	7.64733	8.51632	7.05041	7.54758	10.3586	0
DCX_109_121	8.63787	8.8933	9.55196	9.69122	9.24477	9.36198	9.13781	8.53873	9.5127	8.91405	8.72561	9.30235	10.4651	6.85506
DYR1A_312_324	0	5.06135	7.4073	8.01932	0	6.78425	0	0	6.75471	5.41414	2.56021	7.06189	9.54227	0
EFS_246_258	12.3041	12.652	13.6813	13.8161	13.243	13.6197	13.033	12.5147	13.8659	13.5615	13.4999	13.7493	16.0728	0
EGFR_1062_1074	0	0	0	0	0	0	4.76164	4.79116	0	6.85898	5.89472	0	0	7.83328
EGFR_1103_1115	0	0	6.89651	5.87022	0	6.6362	0	0	7.0148	5.93955	7.2626	5.59786	9.06945	0
EGFR_1118_1130	0	0	0	0	0	0	0	0	0	0	0	0	8.25714	0
EGFR_1167_1179	7.12655	7.18	7.2799	7.27873	7.49059	8.2429	7.24341	7.57029	6.46787	8.01371	7.13718	7.08236	8.83084	8.21153
EGFR_1190_1202	0	5.54976	5.49518	5.96524	4.42962	7.11768	3.66641	0	4.9578	6.22268	5.72103	6.64767	7.96938	0
ENOG_37_49	11.6602	11.9956	12.8593	13.2397	12.7239	13.1446	12.4081	11.9416	13.114	12.9869	12.9079	13.1291	15.8698	0
EPHA1_774_786	9.56948	10.096	10.7046	11.0609	10.7045	10.8093	10.424	9.99192	11.0787	10.7176	10.8054	10.9621	12.783	8.98499
EPHA2_765_777	9.48613	10.2551	11.5009	11.8234	11.2501	11.5458	10.8216	10.3318	11.802	11.4405	11.5055	11.6705	13.6475	0
EPHA4_589_601	7.53018	7.15917	6.43168	8.08989	7.30576	7.94325	7.24275	3.46051	7.8217	7.38773	6.37393	7.56305	8.03581	0
EPHA7_607_619	9.04722	9.76769	10.4053	10.7369	10.2163	10.7864	10.0073	9.59455	10.688	10.584	10.4636	10.6691	12.6572	8.20189
EPHB1_771_783	7.51614	9.12339	9.76122	10.4583	9.73881	10.1484	8.95348	8.40918	10.4563	9.85744	9.90709	10.0978	12.0974	0
EPHB4_583_595	4.0703	0	5.45596	4.59861	0	6.57887	2.54003	3.8741	5.72653	6.03981	0	6.02927	6.97584	0
EPOR_361_373	7.42307	8.57842	10.2948	10.7217	9.95006	10.3916	9.54601	8.83577	10.6376	10.0809	10.2206	10.4623	12.182	0
ERBB2_1241_1253	8.60147	9.39863	9.22	9.35518	9.42973	9.78084	9.40563	9.42223	9.14324	9.64314	9.67102	9.6058	10.5495	9.40682
ERBB2_1241_1253_P1241K	3.36668	8.30239	7.17085	7.79935	7.66806	8.1424	7.41649	7.86566	7.89691	8.07836	7.53993	8.02083	8.9061	7.02247
ERBB4_1181_1193	0	0	0	0	0	0	0	4.86757	0	0	0	0	5.28167	0
ERBB4_1279_1291	0	7.95278	7.1288	7.02188	6.93272	8.22818	6.58986	7.09345	5.79026	7.55755	7.14555	7.65653	6.97528	7.1145
FAK1_569_581	8.07469	7.81008	9.52301	9.78764	9.20819	9.64666	9.14898	8.64742	9.71783	9.19393	8.87456	9.44608	10.1797	7.20267
FAK2_572_584	9.64216	10.0447	10.4088	10.6998	10.2177	10.6673	10.308	9.98601	10.6076	10.3434	10.2758	10.5461	11.641	9.27821
FER_707_719	8.6088	9.65972	10.6593	11.139	10.3904	10.8093	10.0701	9.43149	10.8701	10.4275	10.399	10.6326	12.44	0
FES_706_718	9.38092	10.0838	11.5315	11.8309	11.1699	11.4955	10.7426	10.1438	11.7363	11.2296	11.2466	11.4911	13.2695	0
FRK_380_392	10.6596	11.0615	12.4343	12.6996	12.0114	12.3761	11.6601	11.1462	12.5578	12.1065	12.0772	12.4302	14.3876	5.93168
GAB1_622_632	0	0	0	0	0	3.40923	0	0	0	0	0	0	7.45158	0
GSK3B_210_222_C218S	7.92054	8.72642	8.93608	8.87999	8.70841	9.18356	8.79011	8.32635	8.90936	9.09586	8.58129	9.03327	9.4628	7.16012
HAVR2_257_267	9.81498	10.0901	11.4287	11.7093	11.0543	11.396	10.6441	10.0746	11.6687	11.117	11.1216	11.2933	13.1656	0
INSR_992_1004	0	7.72889	6.49185	5.20135	6.28591	7.96553	6.89181	7.24209	6.34777	7.56837	7.87901	7.75908	7.49973	0
IRS1_890_902	0	6.57334	6.19906	0.2748	5.94885	7.34207	6.09804	7.6898	6.34325	6.91693	6.6434	8.30817	9.17467	0
IRS2_626_638	9.07003	10.2357	9.93885	10.1781	10.038	10.0545	9.89721	9.69403	10.1272	10.1157	10.0754	10.1718	12.709	9.67353
JAK1_1015_1027	7.24563	8.82186	9.35099	9.91002	9.20104	9.73633	8.98977	8.96617	9.80085	9.81767	9.7616	9.84916	11.2923	4.65797
JAK2_563_577	4.87719	8.02051	8.40401	9.07574	8.76634	8.80604	8.32924	8.06328	9.01759	9.01697	8.90167	8.99257	10.6798	7.56878
JAK3_779_791	0	0	0	0	0	0	0	0	0	0	0	0	7.70788	0
JAK3_974_986	7.26845	7.33544	8.77761	9.20694	8.33195	9.10876	8.49767	8.43675	9.13099	8.76507	7.85152	8.77759	10.1574	7.16374
K2C6B_53_65	9.23319	8.70739	9.8094	10.3117	9.72052	10.026	9.54616	8.90462	10.1993	9.66357	9.15039	10.0279	11.0296	5.83035
K2C8_425_437	6.98432	7.52145	7.96218	9.14698	7.73492	8.51445	7.53915	7.14895	8.50385	8.32358	8.31888	8.08152	9.72859	0
KIT_930_942_C942S	8.86886	9.29841	10.8433	11.3679	10.7442	11.1292	10.2533	9.75069	11.1948	10.7189	10.6975	10.945	12.6228	0
KSYK_518_530	3.72807	5.74733	0.84466	7.11755	7.26556	7.25548	0	6.46607	7.26783	7.41973	6.57973	6.61428	8.16683	0
LAT_194_206	0	5.44327	2.63894	7.01114	4.86321	0	0	0	0	7.17944	6.21291	5.00414	9.04245	0
LAT_249_261	6.17981	8.665	8.81496	9.50912	8.75795	9.56923	8.39453	8.85681	9.64044	9.66017	9.35365	9.63871	12.998	5.61103
LCK_387_399	7.56482	8.43767	9.41065	10.0072	9.22876	9.84122	9.21147	8.72081	9.83621	9.40536	9.46889	9.7888	11.1592	6.41898
LYN_391_403	0	7.00067	9.06495	9.47561	8.96526	9.40962	8.63732	7.98579	9.29756	8.98148	9.13024	9.03	11.0418	0
LYN_501_512	0	0	0	0	0	0	0	0	0	0	0	0	6.98041	0
MAPK3_198_210_C203S	0	1.59673	6.97155	7.80098	7.01936	8.15448	5.20653	4.53846	8.04954	7.87053	6.51221	7.52367	9.68309	0
MBP_198_210	8.15522	8.45728	9.54557	9.68686	9.31612	9.69606	8.71971	8.24335	9.43006	8.82777	8.70654	9.2784	10.3054	2.856
MBP_259_271	6.41499	5.31006	6.28725	7.49306	7.17555	7.93175	6.93925	6.04326	7.68512	6.48263	5.39461	7.25768	7.4188	6.29804
MET_1227_1239	9.03273	9.55886	10.0834	10.212	9.81495	10.0782	9.67764	9.25576	10.0056	9.90971	9.75761	9.91241	11.5225	8.26597
MET_1228_1240	7.01908	8.02422	8.89115	9.36122	8.83207	9.22358	8.4232	8.15579	9.05162	8.73765	8.20862	9.17845	10.5302	0
MK01_180_192	0	0	0	0	0	6.55519	0	0	0	0	0	0	7.62834	0
MK03_199_208	0	7.33009	7.63105	8.42846	7.26041	8.21824	5.48365	6.51172	7.69325	7.66206	7.61261	8.10304	9.08666	0
MK03_204_216	9.40896	9.42372	9.56489	9.61222	9.48974	9.61455	9.62604	9.38948	9.4715	9.44898	9.37183	9.5863	9.59308	9.63203
MK07_216_226	6.70473	6.41755	7.60397	7.81763	7.25453	6.86125	5.78903	5.81687	7.40618	6.48314	6.18507	6.49639	8.07177	0
MK08_181_191	8.65495	8.45777	9.12051	9.34717	8.89935	9.06078	8.91458	8.33988	9.04681	8.90232	8.74375	9.23901	9.71375	8.11632
MK10_216_228	9.85135	9.86417	10.1416	10.3299	10.0524	10.1382	9.93881	9.86951	10.2129	10.037	9.9151	10.1501	10.7974	9.49707
MK12_176_188	0	0	0	5.54724	0	6.16646	0	9.68376	4.23987	3.06705	0	0	5.44661	0
MK12_180_189	6.98719	7.70848	6.60488	8.06959	6.8664	7.84541	6.78993	7.69919	7.95961	7.51803	6.80529	7.80248	8.37267	4.26136
MK14_174_186	0	0	0	5.50382	0	5.05398	0	3.96945	6.56899	0	0	6.5629	7.33713	4.85459
MK14_177_187	0	5.85239	6.70107	7.09671	7.28288	5.93138	7.2758	7.18476	7.24104	7.52752	7.06441	5.84276	7.31716	6.59701
MPZL1_236_246	8.12857	8.91375	9.71616	10.2725	9.59938	9.96821	9.30421	9.06084	9.86191	9.91039	9.54891	9.85904	11.5406	0
MPZL1_258_268	9.14644	9.58068	10.7988	11.4621	10.8049	11.0672	10.222	9.95339	11.1414	10.6726	10.5488	10.9249	12.4529	0
MUSK_548_560	0	0	0	0	0	6.99284	0	0	6.54816	0	5.68207	5.84671	6.21397	0
NTRK1_489_501	7.69349	8.40358	6.45689	7.3719	7.39634	7.99992	8.22223	8.15818	7.76082	8.2453	8.36475	7.64504	7.20574	8.91967
NTRK2_696_708	8.56194	8.46112	9.07548	9.4373	8.96548	9.58947	8.95331	8.26228	9.09598	9.24226	8.61366	9.13725	10.346	5.50693
P85A_600_612_N600K	8.49735	9.475	10.4566	10.9026	10.3787	10.8538	10.1209	9.7461	10.9707	10.6309	10.6019	10.8044	13.2047	4.29092
PAXI_111_123	10.4919	10.8374	12.0395	12.2659	11.656	12.0745	11.5371	11.0231	12.3651	11.7581	11.7429	12.0712	13.9732	0
PAXI_24_36	9.67733	10.1768	11.1631	11.3389	10.7363	11.1735	10.6937	10.2187	11.4483	10.9646	10.9015	11.2065	13.8929	7.51917
PDCD1_221_229	0	7.10149	6.57559	6.66775	5.05917	7.12967	6.64267	6.87022	6.5451	6.42349	6.87092	6.80008	8.38335	5.30375
PDCD1_245_255	8.18626	9.25396	10.4356	10.6749	9.8932	10.3665	9.67308	9.09626	10.6269	10.1286	10.1652	10.4925	12.8193	0
PDPK1_2_14	10.3301	10.7979	11.6246	11.9859	11.4435	12.0361	11.3342	10.7743	11.7787	11.5574	11.2804	11.7156	13.2777	0
PECA1_706_718	10.1218	10.6467	12.1721	12.4921	11.8666	12.2167	11.3325	10.6572	12.2887	11.6374	11.5324	11.9917	13.4066	0
PECA1_708_718	11.0563	11.5003	12.8716	13.2512	12.6069	12.8523	12.172	11.6744	13.0581	12.4873	12.401	12.8084	14.4449	0
PGFRB_1002_1014	0	0	8.29635	8.63711	6.71732	8.42365	0	0	6.89158	8.29662	6.77656	8.25851	11.6277	0
PGFRB_709_721	7.80261	8.82615	9.61128	10.1408	9.19553	10.1689	9.40397	8.91116	9.73254	9.86662	9.37508	9.81761	11.5115	0
PGFRB_768_780	0	0	0	0	0	4.52708	0	0	0	5.21487	5.73133	2.52431	9.73211	0
PGFRB_771_783	0	7.00258	7.45409	8.07361	7.0057	7.87812	7.43914	5.66085	8.10898	8.28259	8.12473	8.50029	10.8242	0
PLCG1_1246_1258	7.52786	8.52868	7.55093	7.71973	7.54705	7.92178	8.2239	8.60738	7.97161	8.04901	8.43181	8.20409	7.8369	8.82333
PLCG1_764_776	10.1992	10.5206	11.5083	11.8764	11.3033	11.5745	11.1398	10.656	11.9042	11.4624	11.46	11.7205	13.9907	8.20937
PLCG1_777_789	0	6.04657	1.38333	0	0	7.12805	0	6.29544	0	6.98905	0	0	7.04231	4.27621
PLCG2_1191_1203_C1200S	10.6625	11.1874	12.258	12.6767	12.1442	12.3158	11.8014	11.357	12.5162	12.1089	12.0992	12.328	14.1082	6.07994
PP2AB_297_309	7.88978	8.21034	8.52129	8.59321	8.50565	8.45572	8.52347	7.90632	8.19925	8.43086	8.35359	8.44023	8.78859	7.55825
PRGR_786_798	0	7.05596	7.49094	8.59083	7.35967	8.72782	7.54222	6.94406	8.83167	7.7644	7.21451	8.31409	10.0792	0
PRRX2_202_214	8.60574	8.99576	9.60486	10.0138	9.47299	9.59246	9.20963	8.86407	9.76548	9.63825	9.23095	9.5114	11.3874	5.82339
PTN11_539_551	6.74673	6.70709	8.13342	7.52757	7.18013	7.22524	6.99198	7.39828	7.70441	7.26703	7.25029	6.18232	7.89969	7.07267
PTN11_57_67	9.88729	10.3847	11.2752	11.5742	11.0827	11.4306	10.6549	10.3687	11.6201	11.1365	11.0919	11.2992	13.0127	7.79235
PTN11_580_590	7.13013	7.82919	9.5606	10.4833	9.47865	10.1862	8.84914	8.42233	10.0768	9.56693	9.56605	9.93688	11.7747	0
PTN6_530_542	10.669	11.0633	12.4735	12.8567	12.2422	12.4705	11.8887	11.2709	12.7925	12.2515	12.2369	12.483	14.5748	0
PTN6_531_541	9.99011	10.2908	12.0845	12.2737	11.5738	11.8765	11.2688	10.5597	12.1933	11.5856	11.6073	11.9352	13.9094	0
PTN6_558_570	8.61303	8.87419	10.2057	10.7975	10.0614	10.4875	9.70687	8.84494	10.4789	10.1515	10.0588	10.2461	12.1449	0
RAF1_332_344	9.83934	9.98213	10.526	10.7368	10.4583	10.6437	10.2251	10.1132	10.6156	10.3146	10.1884	10.5013	11.2466	9.29013
RASA1_453_465	9.55364	9.87294	11.5574	11.9655	11.3989	11.66	10.728	10.1581	11.6215	10.8782	10.7402	11.296	12.4015	0
RBL2_99_111	0	0	0	0	0	0	0	0	0	0	0	0	7.32285	0
RB_804_816	5.83721	0	8.14425	8.69777	7.46427	8.19457	6.66345	0	8.65215	7.35568	7.43262	7.97007	9.43021	0
RET_1022_1034	9.77448	10.54	11.2358	11.5857	11.1025	11.6029	10.6112	10.5412	11.3654	11.4239	11.1431	11.4073	13.4871	5.89571
RON_1346_1358	0	7.20468	6.93981	8.6357	7.68433	8.64197	4.76465	1.30823	7.39375	8.21885	7.99505	8.39717	9.92119	0
SMAD2_96_108	2.01402	0	6.54729	0	5.44806	6.3647	0	4.29208	7.58144	5.21218	3.68773	5.208	8.11294	5.99847
STAT2_684_696	7.52634	6.16684	7.36077	7.10763	6.57982	7.03282	0	0	8.05345	7.09199	7.03414	6.89914	7.12006	6.88132
STAT4_714_726	0	0	0	0.884597	0	6.26751	0	0	6.96502	6.60535	2.9613	6.53042	8.63567	0
TEC_514_526	0	0	0	0	0	0	0	0	0	0	0	0	6.69174	0
TIE2_986_998	0	0	6.61952	0	5.02746	4.44848	0	0	5.96502	0	0	0	6.87076	0
TYK2_1048_1060	8.68654	8.94942	8.97459	9.3327	9.00916	9.46329	8.78937	8.99485	9.1074	8.98125	9.12967	9.22721	9.48177	8.87808
TYRO3_679_691	8.24889	8.88425	8.79686	9.24496	8.90867	9.0405	9.03386	8.35176	9.17678	8.5088	8.92657	8.75747	9.62953	7.08457
VGFR1_1040_1052	0	4.16962	7.11204	7.62395	7.55204	7.56088	6.94951	5.77979	6.10314	7.06522	7.27363	6.85263	8.69548	4.70316
VGFR2_1046_1058	7.19603	7.96269	5.81202	7.88468	7.84762	7.99505	8.23671	7.96233	7.47578	7.89834	7.98152	8.22089	9.12002	8.34001
VGFR2_1170_1182	0	0	0	2.20751	0	4.60833	0	0	0	0	0	0	7.77078	0
VGFR2_989_1001	8.67148	9.29106	10.1546	10.6534	10.0035	10.4261	9.49571	9.25408	10.5038	10.2658	10.2046	10.5147	12.6687	0
VGFR3_1061_1073	0	5.61818	6.50633	4.46751	0	7.37157	0	5.22876	7.7309	6.86858	0	6.80627	8.30736	0
VINC_815_827	0	4.1426	4.94723	7.02132	0	0	0	0	0	0	0	5.95223	6.95875	0
YES_420_432	5.9351	7.46195	8.78711	9.57855	9.0046	8.87012	7.84786	7.86878	9.65249	8.94879	8.89499	9.1017	10.7734	0
ZAP70_309_321	9.49596	10.1548	11.3074	11.4894	11.0089	11.2828	10.8344	10.2009	11.5592	11.1487	11.2426	11.4626	13.8108	0
ZAP70_313_325	11.0191	11.5733	12.0493	12.4654	11.8953	12.3955	11.9215	11.5177	12.4037	12.3191	12.0627	12.3263	15.0091	8.60194
ZAP70_485_497	8.58783	8.514	9.88583	10.546	9.85951	10.2791	9.63157	9.37201	10.3589	9.8793	9.96924	10.0228	11.395	7.00517
ZBT16_621_633	8.39472	8.6429	8.72853	8.96626	8.47902	8.7284	8.85906	7.92989	8.97394	8.63837	8.73709	8.56401	9.35057	8.26933
ACM1_421_433	9.10269	9.29081	8.83319	9.33079	8.95957	9.23307	9.21385	8.92074	9.08301	8.90093	8.82799	8.87992	8.96534
ACM1_444_456	8.22773	8.49735	8.10977	7.89686	7.99137	8.14536	8.22046	8.09349	8.09463	8.02345	7.85753	8.00503	7.7684
ACM4_456_468	8.5027	8.79467	8.72021	8.80212	8.55499	8.9517	8.64826	8.55054	8.62125	8.51542	8.2686	8.5421	8.31226
ACM5_494_506	11.1974	11.3132	11.2458	11.2587	11.1699	11.4061	11.2019	11.1145	11.1237	10.9618	10.9161	11.04	10.8215
ACM5_498_510	9.98268	10.3206	10.301	10.1086	10.0745	10.3193	10.1249	10.03	10.1512	9.77233	9.80347	9.99954	9.66469
ADDB_696_708	7.12264	7.68256	7.27973	7.31789	7.05213	7.38849	7.2937	7.57005	7.34568	7.1763	7.08798	7.29329	6.99946
ADDB_706_718	10.9479	10.8158	11.6923	10.646	10.4772	10.9282	10.4708	10.157	10.9096	9.97593	9.94258	10.2265	9.85941
ADRB2_338_350	13.5935	12.8366	13.6086	13.2723	12.9836	13.3573	13.1943	13.0478	13.1936	12.6708	12.5959	12.6401	12.3866
ANDR_785_797	12.308	12.4671	12.3632	12.5116	12.1137	12.5816	12.7243	12.6976	12.7049	12.5416	12.3746	12.4558	11.166
ANXA1_209_221	9.7473	9.59976	9.83925	9.81646	9.02197	9.63562	9.57084	9.46548	9.35154	9.44779	9.17647	9.34829	9.19632
ART_025_CXGLRRWSLGGLRRWSL	13.153	12.5053	13.5342	13.0137	12.5676	13.1793	12.6279	12.4182	12.6116	12.4416	12.1881	12.3446	11.8665
BAD_112_124	11.5134	11.1137	11.2476	11.0056	10.7575	11.0948	11.1125	10.9976	10.8858	10.9179	10.4991	10.6946	10.7999
BAD_69_81	9.60613	9.35234	9.37016	9.33684	9.01062	9.42225	9.33227	9.09852	9.17569	9.00545	8.87385	8.88773	8.71661
BAD_93_105	10.7985	10.9725	10.8115	10.9152	10.8927	11.0125	10.9521	10.9038	10.9519	10.7763	10.754	10.86	10.4204
BCKD_45_57	8.10525	8.24943	8.19506	8.75889	8.19472	8.935	8.32445	8.0203	8.10606	8.40328	8.27431	8.20545	7.7029
C1R_201_213	6.29219	6.26005	6.39375	6.58201	6.05712	6.56454	6.23009	6.17705	6.11224	6.4871	6.32284	6.30121	5.69711
CA2D1_494_506	7.93201	7.91994	7.87024	8.11869	8.05247	8.37306	7.98579	7.99044	7.97984	7.98561	7.79955	7.97524	7.67113
CAC1C_1974_1986	13.7136	13.0528	13.6887	13.5604	13.2338	13.7254	13.2488	13.2116	13.2678	13.0164	12.8216	12.903	12.5681
CD27_212_224	7.8727	8.00464	7.83334	8.03604	7.61905	8.14604	5.43215	7.74851	7.65743	7.80301	7.63885	7.91686	7.75853
CDC2_154_169	8.38868	8.27145	8.54853	8.32692	8.31232	8.3047	8.00867	8.46352	8.12597	8.43848	8.29706	8.40752	8.19538
CDK7_163_175	3.19863	7.99868	7.09917	9.0864	7.20788	7.86492	7.69235	7.74974	7.90433	7.6095	7.32159	7.65554	7.64492
CDN1A_139_151	15.5362	15.5	15.4256	15.4003	15.0447	15.3592	15.7798	15.7924	15.8139	15.6755	15.4701	15.5307	14.113
CENPA_1_14	12.9534	12.6928	13.7798	12.9853	12.6239	13.0746	13.036	12.6329	13.245	12.5047	12.534	12.741	11.4392
CFTR_730_742	13.73	12.9833	13.7071	13.1796	12.839	13.3935	13.0977	13.0169	13.1298	12.5182	12.2808	12.3877	12.5611
CFTR_761_773	15.7803	15.4309	15.7709	15.7359	15.5166	15.8785	15.5475	15.422	15.5619	15.3154	15.2076	15.1718	14.9867
CGHB_109_121	11.9574	11.8917	11.8238	11.7882	11.8412	11.8187	11.7464	11.64	11.6097	11.7922	11.5479	11.7109	11.6644
CREB1_126_138	14.7188	14.226	15.0968	14.5426	14.2514	14.8026	14.7036	14.45	14.9644	14.2045	14.2635	14.3559	13.2089
CSF1R_701_713	13.7376	13.2945	13.8042	13.4292	12.8633	13.5688	13.3719	13.2327	13.3081	12.805	12.5544	12.728	12.6198
DCX_49_61	7.04237	6.78507	6.69884	7.00577	6.6178	7.18713	6.68296	6.39364	6.41579	6.73304	6.45285	6.60824	6.41769
DESP_2842_2854	10.7086	9.63775	10.5898	10.0779	9.54739	10.1775	9.5573	9.39239	9.44622	9.35007	9.19146	9.44607	9.22958
E1A_ADE05_212_224	12.8219	12.357	12.9869	12.8508	12.6466	13.1735	12.8627	12.5889	13.0057	12.4485	12.321	12.6606	11.7589
EPB42_241_253	12.6744	11.7149	12.5301	12.2126	11.9151	12.3662	12.0165	11.6192	11.8249	11.4729	11.2169	11.3917	11.3024
ERBB2_679_691	13.4056	13.426	14.138	13.4595	13.3937	13.6002	13.254	13.2062	13.7896	12.9579	13.2893	13.3128	12.138
ERF_519_531	6.09578	6.64386	5.30167	7.2236	6.2837	6.58381	6.41265	6.82355	0	6.67666	5.62703	6.10783	6.32454
ESR1_160_172	12.1414	12.1388	12.3972	12.3842	11.9914	12.5084	12.4436	12.2907	12.4592	12.0954	11.91	11.9036	11.7008
F263_454_466	15.6884	15.4313	15.8387	15.6315	15.3199	15.8775	15.6359	15.4422	15.6612	15.2062	15.0574	15.1561	14.78
FIBA_569_581	7.7282	7.80623	7.67815	7.65644	7.68517	7.96451	7.96353	7.37393	7.83573	7.34353	7.96644	7.484	7.03653
FOXO3_25_37	11	11.1907	11.1627	11.11	11.1633	11.187	11.0848	10.983	11.0397	10.8839	10.8538	10.8446	10.7046
FRAP_2443_2455	9.6341	9.54297	9.71077	9.58331	9.39499	9.61909	9.47836	9.33026	9.32031	9.28331	9.11023	9.26199	9.64672
GBRB2_427_439	15.1685	14.8751	15.4186	15.1244	14.7792	15.269	15.0107	14.8635	15.2089	14.69	14.6528	14.84	13.8053
GPR6_349_361	10.0227	10.0266	10.1219	10.0217	9.79816	10.103	9.98597	9.92338	9.90423	9.79897	9.7191	9.75073	9.53673
GPSM2_394_406	12.1548	11.5381	12.1952	11.5861	10.977	11.8236	11.6939	11.3716	11.483	11.0392	10.618	11.0364	10.7836
GRIK2_708_720	15.5064	14.9448	15.8114	15.4192	15.1945	15.6095	15.2868	15.0965	15.3683	14.9221	14.9199	15.0855	14.4685
GSUB_61_73	7.83358	8.1837	8.05288	8.27765	7.91158	8.22627	7.92649	7.79223	7.76007	7.7887	7.91328	7.67702	7.61945
GYS2_1_13	10.0129	10.0927	10.1719	10.105	10.0564	10.1701	9.9622	9.84066	9.9545	9.7619	9.74092	9.71418	9.65498
H2B1B__27_40	11.6999	11.4408	12.252	11.234	11.0654	11.4232	11.1949	10.8868	11.4093	10.6488	10.6263	10.8668	10.6336
H32_3_18	10.4823	10.5616	10.7592	10.4603	10.4246	10.5155	10.3167	10.2415	10.4665	10.2936	10.3022	10.2396	9.42183
IF4E_203_215	6.96444	6.95758	6.88882	7.55731	6.86258	7.51699	6.66031	6.69485	6.21383	6.852	6.81816	7.11944	6.74722
K6PL_766_778	10.5526	10.0207	10.5347	10.2328	10.0211	10.34	10.1004	10.0007	10.0823	9.75288	9.60728	9.69151	9.55891
KAP2_92_104	13.9948	13.5101	14.0839	13.8213	13.5927	13.9992	13.6639	13.5501	13.6372	13.3143	13.1938	13.24	12.9685
KAP3_107_119	14.7218	14.4424	14.7215	14.6934	14.453	14.7409	14.5293	14.47	14.5214	14.2402	14.1036	14.15	13.8469
KAPCG_192_206	9.09385	9.15335	8.96927	9.32264	9.11863	9.40117	9.02901	9.00948	8.94726	9.04109	8.86847	8.96498	8.72575
KCC2G_278_289	10.8201	10.9888	10.9615	10.573	10.4536	10.6129	10.6242	10.4232	10.717	10.7997	10.5223	10.6864	10.6446
KCNA1_438_450	9.91918	9.42463	9.80225	9.55518	8.9725	9.55536	9.42772	9.11117	9.2145	8.9713	8.67848	8.86697	8.66312
KCNA2_442_454	10.3257	9.91862	10.3339	10.1709	9.82159	10.2231	9.99747	9.8982	9.96443	9.69498	9.51311	9.69587	9.41588
KCNA3_461_473	9.45673	9.06892	9.46746	9.25953	8.84403	9.54923	9.15656	8.89954	9.07391	8.83287	8.62597	8.90789	8.52728
KCNA6_504_516	15.1382	14.7145	15.001	14.8987	14.5966	14.8142	14.8902	14.738	14.6983	14.3832	14.1892	14.255	14.3724
KCNB1_489_501	5.38724	5.96466	5.80838	5.81364	6.37349	6.65174	5.87487	6.49639	5.67221	6.05821	5.90234	6.3057	5.97011
KIF2C_105_118_S106G	13.134	12.7769	13.1657	13.0374	12.6633	13.0814	12.8789	12.7498	12.9522	12.7068	12.5194	12.6201	12.1625
KPB1_1011_1023	13.2229	12.5121	13.1712	12.8791	12.4812	12.9978	12.5607	12.4707	12.5571	12.2553	11.9751	12.054	12.004
KPCB_19_31_A25S	12.7316	12.4655	13.6788	12.514	12.1475	12.6778	12.4245	11.9676	12.9052	12.0238	11.9481	12.3008	11.0303
KPCB_626_639	6.54588	6.58039	7.05031	6.64358	6.22936	6.69072	6.37689	6.85961	6.66201	6.25887	6.69941	6.40944	6.02671
KS6A1_374_386	8.59929	8.81864	8.76242	8.93777	8.79428	8.86213	8.71932	8.60441	8.70048	8.53607	8.58842	8.70754	8.46175
LIPS_944_956	12.9532	12.3178	12.9582	12.4903	12.1315	12.5236	12.4909	12.2626	12.2348	11.9598	11.7235	11.8141	11.8238
LMNB1_16_28	7.61628	8.2539	7.31945	8.74785	7.74864	8.38724	7.9381	8.06029	7.70362	8.75866	8.17599	7.89239	7.54053
MARCS_152_164	8.38393	8.61829	8.44852	8.49185	8.27522	8.40618	8.43444	8.34227	8.27013	8.22202	7.90314	8.2874	7.96376
MARCS_160_172	8.64758	8.70345	8.39856	8.6459	8.571	8.62466	8.68123	8.26827	8.58946	8.46638	8.44423	8.43425	8.08468
MBP_222_234	9.2002	8.95849	9.0964	9.16984	9.09377	9.08412	9.07388	8.93777	9.12438	8.90939	8.83879	8.86137	8.64673
MP2K1_287_299	8.47041	8.6085	8.76368	8.716	8.51537	8.73133	8.64126	8.36979	8.51768	8.35265	8.34867	8.47187	8.33022
MPIP1_172_184	12.0137	11.6119	12.0595	11.7567	11.4491	11.857	11.7484	11.6239	11.7172	11.3751	11.1425	11.1967	11.1677
MPIP3_208_220	6.5677	6.5149	7.02541	6.62869	6.06678	7.01226	6.85263	6.52658	6.53249	6.6297	6.17843	6.67381	6.01117
MYPC3_268_280	14.5644	13.8572	14.5566	14.1488	13.8819	14.2996	14.025	13.9145	14.0203	13.6431	13.514	13.5435	13.4716
NCF1_296_308	14.6632	14.271	15.0275	14.356	14.1269	14.5566	14.4846	14.246	14.6744	14.0509	14.0155	14.1491	13.269
NCF1_321_333	13.2888	12.6333	13.4768	12.9929	12.7795	13.1536	13.0022	12.7441	13.0797	12.4535	12.356	12.4513	12.1831
NEK2_172_184	8.48798	8.51974	8.29769	8.39936	8.32958	8.33277	8.39556	8.13631	8.3078	8.39682	8.19354	8.34635	7.98524
NEK3_158_170	8.77141	8.54872	8.46424	8.51761	8.36094	8.47514	8.30173	8.28539	8.01089	8.43468	8.37845	8.31247	8.01771
NFKB1_330_342	11.5393	10.7824	11.2303	10.9004	10.6153	10.9931	10.8525	10.8436	10.8145	10.2296	10.0148	10.1616	10.3173
NMDZ1_890_902	15.2621	14.8328	15.7216	15.1249	14.8067	15.3742	15.0788	14.8892	15.2762	14.7755	14.7299	14.8768	13.6824
NOS3_1171_1183	12.2986	12.055	12.3912	12.23	12.1452	12.3652	12.0052	11.8591	12.0083	11.8739	11.8338	11.7926	12.0138
NR4A1_344_356	8.47657	8.38017	8.44864	8.37415	8.48006	8.54076	8.28171	8.02058	8.24036	7.96152	8.05917	8.22924	7.98453
P53_12_24	7.77232	7.98883	7.7309	7.72072	6.82739	7.15266	7.58234	7.10624	6.83657	7.96709	7.58509	8.01673	7.73277
P53_308_323	8.48278	7.89541	9.17232	8.12359	7.79178	8.41946	8.24161	7.98611	8.49015	7.58712	7.88113	7.95061	6.8245
PLEK_106_118	13.8389	13.6749	14.2886	13.752	13.6256	13.8524	13.6228	13.5163	13.9243	13.4021	13.5006	13.5799	12.6842
PLM_76_88	10.0176	9.42945	9.12482	9.5393	9.17144	9.55273	9.55986	9.25047	9.00891	8.78283	8.50635	8.51502	8.76453
PP2AB_297_309	7.52258	7.88932	7.91324	7.7951	7.75585	8.04671	7.4976	7.8673	7.60187	8.04626	7.66953	7.78586	7.47239
PPR1A_28_40	12.9062	12.8391	12.9824	12.7378	12.5333	12.7791	13.0206	13.0095	13.1424	12.8191	12.7138	12.7523	11.687
PRKDC_2618_2630	8.12564	8.18882	7.81481	8.26597	8.2222	8.32346	8.05445	7.73978	8.10076	8.35365	8.09996	7.95615	7.92382
PTK6_436_448	14.0086	13.4345	14.003	13.66	13.3791	13.8265	13.6028	13.4511	13.579	13.1694	13.0129	13.0786	13.3014
PTN12_32_44	14.8766	14.6531	15.3096	14.8369	14.4529	14.9496	14.9755	14.8756	15.2411	14.5428	14.6927	14.758	12.9926
RADI_559_569	6.7518	7.59584	5.13473	7.0724	7.03843	6.23806	7.02034	6.51828	6.95955	6.6088	7.38773	6.66201	6.70135
RAF1_253_265	8.4745	8.58229	8.69127	8.77962	8.60808	8.96112	8.46779	8.5096	8.67722	8.64354	8.3773	8.44311	8.07136
RAP1B_172_184	10.8642	10.6627	10.7497	10.7368	10.5671	10.8048	10.5374	10.439	10.5116	10.3203	10.299	10.2175	9.92851
RBL2_655_667	10.9385	11.2404	10.9628	12.1748	11.6597	12.3784	11.1672	11.171	11.0461	11.8209	11.5755	11.4913	10.3785
RB_242_254	9.2948	9.09478	9.38592	9.28705	9.14975	9.22253	9.15413	9.13885	9.16837	8.87148	8.59772	8.67744	8.60077
RB_350_362	7.66426	7.57701	7.74864	7.79967	7.38806	7.82057	7.85113	7.64072	7.82218	7.65698	7.64467	7.71896	7.37274
RB_803_815	9.25599	9.47326	9.4132	9.58102	9.2479	9.5387	9.40061	9.41497	9.27207	9.08733	9.19174	9.25223	8.76681
REL_260_272	11.6891	10.8864	11.4994	11.0638	10.5629	11.1254	11.0058	10.8559	10.9073	10.5871	10.1942	10.4288	10.392
RS6_228_240	14.4241	13.845	14.5705	14.1546	13.8677	14.2853	13.9866	13.9076	14.1339	13.6422	13.6168	13.7283	13.0016
RYR1_4317_4329	14.3604	14.3218	14.555	14.2758	13.8991	14.326	14.5602	14.799	14.9239	14.4962	14.5142	14.4582	12.0777
SCN7A_898_910	12.5906	11.898	12.3515	12.2033	11.7672	12.1728	11.9517	11.8331	11.788	11.6248	11.3054	11.3518	11.3784
STK6_283_295	14.3363	13.7342	14.209	13.8435	13.7907	13.8986	13.8459	13.8029	13.8209	13.3045	13.2327	13.253	13.6864
STMN2_90_102	11.0067	10.2369	10.8901	10.1743	9.59573	10.3427	10.1867	10.0768	10.1106	9.83415	9.42002	9.60888	9.70787
TAU_524_536	4.36006	5.79771	0	5.87967	6.87858	5.79133	6.34414	5.42497	5.95274	4.14208	6.67817	6.36072	6.13675
TOP2A_1463_1475	15.0009	14.656	14.9324	14.648	14.4172	14.8155	14.9576	14.9514	15.0332	14.6479	14.4862	14.4107	13.8973
TY3H_65_77	13.6673	13.1383	13.7761	13.3584	12.9248	13.3738	13.3184	13.0738	13.204	12.6645	12.4395	12.6187	12.4743
VASP_150_162	13.3864	12.51	13.1785	12.6716	12.3194	12.8646	12.7798	12.5892	12.7463	12.0908	11.7988	11.9956	12.1953
VASP_271_283	12.7146	12.7127	12.8602	12.5822	12.3603	12.6608	12.6605	12.748	12.9495	12.5943	12.5328	12.5703	11.5716
VTNC_390_402	14.0186	13.4404	13.8664	13.6939	13.5009	13.7144	13.4796	13.4428	13.4865	13.2274	13.0542	13.0665	13.1017
YAP1_121_133	6.46525	6.28859	0	6.70726	6.51381	6.47212	4.82202	5.52471	6.56266	6.43929	6.60936	6.57182	6.4171
